# Supplementary material for: ﻿Notes on the genus Syzygium (Myrtaceae) from Cambodia, Thailand, Vietnam, China and Taiwan
Source: PhytoKeys. 2024 Jul 11;244:151–61. doi: 10.3897/phytokeys.244.118657 (PMC11258483; doi:10.3897/phytokeys.244.118657)
Supplement: XML Treatment for Syzygium kampotense [file phytokeys.244.118657-treatment1.xml]

<!DOCTYPE tp:taxon-treatment
  PUBLIC "-//TaxonX//DTD Taxonomic Treatment Publishing DTD v0 20100105//EN" "tax-treatment-NSO.dtd">
<tp:taxon-treatment xmlns:tp="http://www.plazi.org/taxpub"><tp:treatment-meta><kwd-group><label>Taxon classification</label><kwd>
              <named-content content-type="kingdom">Plantae</named-content>
            </kwd><kwd>
              <named-content content-type="order">Myrtales</named-content>
            </kwd><kwd>
              <named-content content-type="family">Myrtaceae</named-content>
            </kwd></kwd-group><mixed-citation publication-type="journal"><person-group><name><surname>Chantaranothai</surname><given-names>Pranom</given-names></name></person-group><article-title>﻿Notes on the genus <italic><tp:taxon-name><tp:taxon-name-part taxon-name-part-type="genus" reg="Syzygium">Syzygium</tp:taxon-name-part></tp:taxon-name></italic> (<tp:taxon-name><tp:taxon-name-part taxon-name-part-type="family">Myrtaceae</tp:taxon-name-part></tp:taxon-name>) from Cambodia, Thailand, Vietnam, China and Taiwan</article-title><source>PhytoKeys</source><day>11</day><month>07</month><year>2024</year><volume>244</volume><fpage>151</fpage><lpage>161</lpage><pub-id pub-id-type="doi">10.3897/phytokeys.244.118657</pub-id></mixed-citation></tp:treatment-meta><tp:nomenclature><label>﻿</label><tp:taxon-name>
            <object-id xmlns:xlink="http://www.w3.org/1999/xlink" content-type="arpha" xlink:type="simple">5367B493-4AE2-57B3-A634-B9744FD39D48</object-id>
            <tp:taxon-name-part taxon-name-part-type="genus" reg="Syzygium">Syzygium</tp:taxon-name-part>
            <tp:taxon-name-part taxon-name-part-type="species" reg="kampotense">kampotense</tp:taxon-name-part>
            <object-id xmlns:xlink="http://www.w3.org/1999/xlink" content-type="ipni" xlink:type="simple">urn:lsid:ipni.org:names:77345020-1</object-id>
          </tp:taxon-name><tp:taxon-authority>Chantar.</tp:taxon-authority><tp:taxon-status xmlns:xlink="http://www.w3.org/1999/xlink" xlink:type="simple">sp. nov.</tp:taxon-status><xref ref-type="fig" rid="F1">Figs 1</xref><xref ref-type="fig" rid="F2">, 2</xref><xref ref-type="fig" rid="F3">, 3</xref></tp:nomenclature><tp:treatment-sec sec-type="diagnosis" id="SECID0EHPAC"><title>Diagnosis.</title><p><italic><tp:taxon-name><tp:taxon-name-part taxon-name-part-type="genus" reg="Syzygium">Syzygium</tp:taxon-name-part><tp:taxon-name-part taxon-name-part-type="species" reg="kampotense">kampotense</tp:taxon-name-part></tp:taxon-name></italic> resembles <italic><tp:taxon-name><tp:taxon-name-part taxon-name-part-type="genus" reg="Syzygium">S.</tp:taxon-name-part><tp:taxon-name-part taxon-name-part-type="species" reg="championii">championii</tp:taxon-name-part></tp:taxon-name></italic> (Benth.) Merr. &amp; L.M.Perry and <italic><tp:taxon-name><tp:taxon-name-part taxon-name-part-type="genus" reg="Syzygium">S.</tp:taxon-name-part><tp:taxon-name-part taxon-name-part-type="species" reg="claviflorum">claviflorum</tp:taxon-name-part></tp:taxon-name></italic> (Roxb.) Wall. ex Steud., in the clavate hypanthium shape, cuneate leaf base, small leaves and short petioles. The new species differs from both species in having thickly coriaceous leaves with strongly revolute leaf margins, an acute or obtuse leaf apex and fewer secondary veins (Fig. <xref ref-type="fig" rid="F1">1</xref>, Table <xref ref-type="table" rid="T1">1</xref>).</p><fig id="F1" position="float" orientation="portrait"><object-id xmlns:xlink="http://www.w3.org/1999/xlink" content-type="doi" xlink:type="simple">10.3897/phytokeys.244.118657.figure1</object-id><object-id xmlns:xlink="http://www.w3.org/1999/xlink" content-type="arpha" xlink:type="simple">A3CE4D2E-C5EB-515F-9E78-BCADAD4EEFDA</object-id><label>Figure 1.</label><caption><p><italic><tp:taxon-name><tp:taxon-name-part taxon-name-part-type="genus" reg="Syzygium">Syzygium</tp:taxon-name-part><tp:taxon-name-part taxon-name-part-type="species" reg="kampotense">kampotense</tp:taxon-name-part></tp:taxon-name></italic> Chantar.: holotype, <italic>McDonal et al. 5676</italic> (AAU). In set leaf, hypanthial cups and fruit. Photographed by B. Boonsuk.</p></caption><graphic xmlns:xlink="http://www.w3.org/1999/xlink" xlink:href="phytokeys-244-151_article-118657__-g001.jpg" position="float" orientation="portrait" xlink:type="simple" id="oo_1089970.jpg"><uri content-type="original_file" xlink:type="simple">https://binary.pensoft.net/fig/1089970</uri></graphic></fig><table-wrap id="T1" position="float" orientation="portrait"><label>Table 1.</label><caption><p>Morphological comparison of <italic><tp:taxon-name><tp:taxon-name-part taxon-name-part-type="genus" reg="Syzygium">S.</tp:taxon-name-part><tp:taxon-name-part taxon-name-part-type="species" reg="kampotense">kampotense</tp:taxon-name-part></tp:taxon-name></italic> and similar species.</p></caption><table id="TID0E3NAG" rules="all"><tbody><tr><th rowspan="1" colspan="1">Characters</th><th rowspan="1" colspan="1">
                    <italic>
                      <tp:taxon-name><tp:taxon-name-part taxon-name-part-type="genus" reg="Syzygium">S.</tp:taxon-name-part><tp:taxon-name-part taxon-name-part-type="species" reg="championii">championii</tp:taxon-name-part></tp:taxon-name>
                    </italic>
                  </th><th rowspan="1" colspan="1">
                    <italic>
                      <tp:taxon-name><tp:taxon-name-part taxon-name-part-type="genus" reg="Syzygium">S.</tp:taxon-name-part><tp:taxon-name-part taxon-name-part-type="species" reg="claviflorum">claviflorum</tp:taxon-name-part></tp:taxon-name>
                    </italic>
                  </th><th rowspan="1" colspan="1">
                    <italic>
                      <tp:taxon-name><tp:taxon-name-part taxon-name-part-type="genus" reg="Syzygium">S.</tp:taxon-name-part><tp:taxon-name-part taxon-name-part-type="species" reg="kampotense">kampotense</tp:taxon-name-part></tp:taxon-name>
                    </italic>
                  </th></tr><tr><td rowspan="1" colspan="1">Petiole (mm)</td><td rowspan="1" colspan="1">1.5–2</td><td rowspan="1" colspan="1">3–6</td><td rowspan="1" colspan="1">2–3</td></tr><tr><td rowspan="1" colspan="1">Leaf texture</td><td rowspan="1" colspan="1">coriaceous</td><td rowspan="1" colspan="1">chartaceous to coriaceous</td><td rowspan="1" colspan="1">thickly coriaceous</td></tr><tr><td rowspan="1" colspan="1">Leaf shape</td><td rowspan="1" colspan="1">elliptic to oblong</td><td rowspan="1" colspan="1">elliptic, ovate, sometimes obovate</td><td rowspan="1" colspan="1">elliptic or elliptic-oblong</td></tr><tr><td rowspan="1" colspan="1">Leaf size (cm)</td><td rowspan="1" colspan="1">4–8.5 × 1–4</td><td rowspan="1" colspan="1">6–10 (–22) × 1.5–3.5(–7.5)</td><td rowspan="1" colspan="1">4–6.5 × 1.7–3</td></tr><tr><td rowspan="1" colspan="1">Leaf base</td><td rowspan="1" colspan="1">cuneate, slightly attenuate</td><td rowspan="1" colspan="1">cuneate, slightly attenuate</td><td rowspan="1" colspan="1">broadly cuneate</td></tr><tr><td rowspan="1" colspan="1">Leaf apex</td><td rowspan="1" colspan="1">acuminate with acumen</td><td rowspan="1" colspan="1">mostly acute without acumen, sometimes acuminate with distinct acumen</td><td rowspan="1" colspan="1">acute or obtuse</td></tr><tr><td rowspan="1" colspan="1">Leaf margin</td><td rowspan="1" colspan="1">flat</td><td rowspan="1" colspan="1">flat</td><td rowspan="1" colspan="1">strongly revolute</td></tr><tr><td rowspan="1" colspan="1">Secondary veins (pairs)</td><td rowspan="1" colspan="1">25–30</td><td rowspan="1" colspan="1">15–30</td><td rowspan="1" colspan="1">ca 12</td></tr><tr><td rowspan="1" colspan="1">Hypanthium cup (mm)</td><td rowspan="1" colspan="1">10–13</td><td rowspan="1" colspan="1">5–10</td><td rowspan="1" colspan="1">13–15</td></tr><tr><td rowspan="1" colspan="1">Sepal (mm)</td><td rowspan="1" colspan="1">0.5 × 2</td><td rowspan="1" colspan="1">0.5–1 × 0.8–2.5</td><td rowspan="1" colspan="1">ca. 1 × 1.5</td></tr><tr><td rowspan="1" colspan="1">Fruit (mm)</td><td rowspan="1" colspan="1">oblongoid, clavate, 12.5 × 5</td><td rowspan="1" colspan="1">ellipsoid to obovoid, 1–15 × 5–9</td><td rowspan="1" colspan="1">globose or ellipsoid, 8–10 × 8–10</td></tr></tbody></table></table-wrap></tp:treatment-sec><tp:treatment-sec sec-type="material" id="SECID0ETIAE"><title>Type.</title><p>Cambodia: Kampot Province, Kampot District, southern summit of Phnom Bokor, vicinity of Bokor, 1–2 km NE of artificial on near Church toward Prek Kaoh Toch, 13 May 1997, <italic>McDonal et al. 5676</italic> (holotype AAU, isotype QBG).</p><fig id="F2" position="float" orientation="portrait"><object-id xmlns:xlink="http://www.w3.org/1999/xlink" content-type="doi" xlink:type="simple">10.3897/phytokeys.244.118657.figure2</object-id><object-id xmlns:xlink="http://www.w3.org/1999/xlink" content-type="arpha" xlink:type="simple">CA754BB8-E5AD-585E-B8CC-C86CF70FD6AE</object-id><label>Figure 2.</label><caption><p><italic><tp:taxon-name><tp:taxon-name-part taxon-name-part-type="genus" reg="Syzygium">Syzygium</tp:taxon-name-part><tp:taxon-name-part taxon-name-part-type="species" reg="kampotense">kampotense</tp:taxon-name-part></tp:taxon-name></italic> Chantar., showing leaf, hypanthial cups and fruit. Photographed by B. Boonsuk.</p></caption><graphic xmlns:xlink="http://www.w3.org/1999/xlink" xlink:href="phytokeys-244-151_article-118657__-g002.jpg" position="float" orientation="portrait" xlink:type="simple" id="oo_1089971.jpg"><uri content-type="original_file" xlink:type="simple">https://binary.pensoft.net/fig/1089971</uri></graphic></fig></tp:treatment-sec><tp:treatment-sec sec-type="description" id="SECID0ETJAE"><title>Description.</title><p>Shrub ca. 1 m tall; branching sparingly, bark corky, whitish grey or reddish. <bold><italic>Leaves</italic></bold> with petiole 2–3 mm long, wrinkled; lamina thickly coriaceous, 4–6.5 × 1.7– 3 cm, elliptic or elliptic-oblong, base broadly cuneate, apex acute or obtuse, margin strongly revolute; midrib impressed on the upper surface, rounded with sparse pustules on the lower surface; secondary veins in ca. 12 pairs, indistinct on upper surface and distinct on lower surface; intramarginal vein 1. <bold><italic>Inflorescence</italic></bold> not seen. <bold><italic>Hypanthial cup</italic></bold> 13–15 mm long, clavate. <bold><italic>Pseudostipe</italic></bold> absent. <bold><italic>Sepals</italic></bold> red 4, ca. 1 × 1.5 mm, triangular. <bold><italic>Petals</italic></bold> not seen. <bold><italic>Stamens</italic></bold> numerous, white. <bold><italic>Ovary</italic></bold> 2-locular, ca. 9 ovules per locule. <bold><italic>Fruit</italic></bold> purple, 8–10 mm in diameter, globose or ellipsoid, crowned with remnant of calyx lobes.</p><fig id="F3" position="float" orientation="portrait"><object-id xmlns:xlink="http://www.w3.org/1999/xlink" content-type="doi" xlink:type="simple">10.3897/phytokeys.244.118657.figure3</object-id><object-id xmlns:xlink="http://www.w3.org/1999/xlink" content-type="arpha" xlink:type="simple">C9048A0C-139E-5EE1-B9B7-DB272F6236AE</object-id><label>Figure 3.</label><caption><p><italic><tp:taxon-name><tp:taxon-name-part taxon-name-part-type="genus" reg="Syzygium">Syzygium</tp:taxon-name-part><tp:taxon-name-part taxon-name-part-type="species" reg="kampotense">kampotense</tp:taxon-name-part></tp:taxon-name></italic><bold>A</bold> habit <bold>B</bold> lower surface of leaf <bold>C</bold> calyx tube (side view) <bold>D</bold> longitudinal section of calyx tube and ovary, showing two locules <bold>E</bold> fruit (from <italic>McDonald et al. 5676</italic>; drawn by N. Triyutthachai).</p></caption><graphic xmlns:xlink="http://www.w3.org/1999/xlink" xlink:href="phytokeys-244-151_article-118657__-g003.jpg" position="float" orientation="portrait" xlink:type="simple" id="oo_1089972.jpg"><uri content-type="original_file" xlink:type="simple">https://binary.pensoft.net/fig/1089972</uri></graphic></fig></tp:treatment-sec><tp:treatment-sec sec-type="distribution" id="SECID0EGMAE"><title>Distribution.</title><p>Endemic to Cambodia.</p></tp:treatment-sec><tp:treatment-sec sec-type="ecology" id="SECID0ELMAE"><title>Ecology.</title><p>Dense sclerophyllous, short-tree forest, canopy 2–4 m tall, some emergent to 7 m tall; associates include <italic><tp:taxon-name><tp:taxon-name-part taxon-name-part-type="genus" reg="Ardisia">Ardisia</tp:taxon-name-part></tp:taxon-name></italic>, <italic><tp:taxon-name><tp:taxon-name-part taxon-name-part-type="genus" reg="Lithocarpus">Lithocarpus</tp:taxon-name-part></tp:taxon-name></italic>, <italic><tp:taxon-name><tp:taxon-name-part taxon-name-part-type="genus" reg="Elaeocarpus">Elaeocarpus</tp:taxon-name-part></tp:taxon-name></italic>, <italic><tp:taxon-name><tp:taxon-name-part taxon-name-part-type="genus" reg="Melastoma">Melastoma</tp:taxon-name-part></tp:taxon-name></italic>, <italic><tp:taxon-name><tp:taxon-name-part taxon-name-part-type="genus" reg="Schima">Schima</tp:taxon-name-part></tp:taxon-name></italic>, <italic><tp:taxon-name><tp:taxon-name-part taxon-name-part-type="genus" reg="Syzygium">Syzygium</tp:taxon-name-part></tp:taxon-name></italic> and <italic><tp:taxon-name><tp:taxon-name-part taxon-name-part-type="genus" reg="Vaccinum">Vaccinum</tp:taxon-name-part></tp:taxon-name></italic>.</p></tp:treatment-sec><tp:treatment-sec sec-type="conservation status" id="SECID0ECOAE"><title>Conservation status.</title><p>The species is only known from the type locality. It should be categorised as Critically endangered [CR, B1ab (iii)] according to the IUCN Red List Criteria and Categories version 3.1 (<xref ref-type="bibr" rid="B11">IUCN 2012</xref>). The Extent of Occurrence is estimated to be less than 20 km<sup>2</sup> and this species is found in a restricted area on open limestone hills which is a threatened ecosystem.</p></tp:treatment-sec><tp:treatment-sec sec-type="etymology" id="SECID0EOOAE"><title>Etymology.</title><p>The name of this species is given based on the location where the plant was collected.</p></tp:treatment-sec><tp:treatment-sec sec-type="notes" id="SECID0ETOAE"><title>Notes.</title><p>The new species most likely belongs to <tp:taxon-name><tp:taxon-name-part taxon-name-part-type="genus" reg="Syzygium">Syzygium</tp:taxon-name-part><tp:taxon-name-part taxon-name-part-type="infraspecific-rank">subgenus</tp:taxon-name-part><tp:taxon-name-part taxon-name-part-type="subgenus" reg="Perikion">Perikion</tp:taxon-name-part></tp:taxon-name> Craven &amp; Biffin (<xref ref-type="bibr" rid="B8">Craven and Biffin 2010</xref>; <xref ref-type="bibr" rid="B10">Hatt et al. 2023</xref>, because of its clavate hypanthium shape and ellipsoid, obovoid or globose fruit. These characteristics resemble <italic><tp:taxon-name><tp:taxon-name-part taxon-name-part-type="genus" reg="Syzygium">S.</tp:taxon-name-part><tp:taxon-name-part taxon-name-part-type="species" reg="claviflorum">claviflorum</tp:taxon-name-part></tp:taxon-name></italic>, the type of this subgenus.</p></tp:treatment-sec><tp:treatment-sec sec-type="material" id="SECID0EZPAE"><title>Additional specimens examined.</title><p>Cambodia, Kampot Province, Bokor National Park, near field station, near top of plateau, <named-content xmlns:xlink="http://www.w3.org/1999/xlink" content-type="dwc:verbatimCoordinates" xlink:type="simple"><named-content content-type="geo-json" specific-use="{&#34;type&#34;:&#34;Point&#34;,&#34;coordinates&#34;:[104.023333,10.339667]}" id="NCID0ECQAE" xlink:type="simple">10°20.38'N, 104°01.4'E</named-content></named-content>, alt. 1,045 m, 10 Mar. 2001, <italic>Midlleton &amp; Monyrak 660</italic> (P [P00589160]); Bokor, <italic>Dy Phon 1130</italic> (P [P04658853]).</p><sec sec-type="﻿New Records" id="SECID0ELQAE"><title>﻿New Records</title></sec></tp:treatment-sec><ref-list><ref id="B11"><mixed-citation xmlns:xlink="http://www.w3.org/1999/xlink" xlink:type="simple">IUCN (<year>2012</year>) IUCN Red List Categories and Criteria: Version 3.1 (2<sup>nd</sup> edn). Gland and Cambridge, 32 pp.</mixed-citation></ref><ref id="B8"><mixed-citation xmlns:xlink="http://www.w3.org/1999/xlink" xlink:type="simple"><person-group><name name-style="western"><surname>Craven</surname><given-names>LA</given-names></name><name name-style="western"><surname>Biffin</surname><given-names>E</given-names></name></person-group> (<year>2010</year>) <article-title>An infrageneric classification of <italic><tp:taxon-name><tp:taxon-name-part taxon-name-part-type="genus">Syzygium</tp:taxon-name-part></tp:taxon-name></italic> (<tp:taxon-name><tp:taxon-name-part taxon-name-part-type="family">Myrtaceae</tp:taxon-name-part></tp:taxon-name>).</article-title><source>Blumea</source><volume>55</volume>(<issue>1</issue>): <fpage>94</fpage>–<lpage>99</lpage>. <ext-link xlink:href="10.3767/000651910X499303" ext-link-type="doi" xlink:type="simple">https://doi.org/10.3767/000651910X499303</ext-link></mixed-citation></ref><ref id="B10"><mixed-citation xmlns:xlink="http://www.w3.org/1999/xlink" xlink:type="simple"><person-group><name name-style="western"><surname>Hatt</surname><given-names>S</given-names></name><name name-style="western"><surname>Low</surname><given-names>YW</given-names></name><name name-style="western"><surname>Burslem</surname><given-names>DFRP</given-names></name><name name-style="western"><surname>Middleton</surname><given-names>DJ</given-names></name><name name-style="western"><surname>Biffin</surname><given-names>E</given-names></name><name name-style="western"><surname>Maurin</surname><given-names>O</given-names></name><name name-style="western"><surname>Lucas</surname><given-names>EJ</given-names></name></person-group> (<year>2023</year>) <article-title>A morphological analysis of <italic><tp:taxon-name><tp:taxon-name-part taxon-name-part-type="genus">Syzygium</tp:taxon-name-part></tp:taxon-name></italic>, with a focus on fibre bundles and description of a new subgenus.</article-title><source>Botanical Journal of the Linnean Society</source><volume>20</volume>(<issue>1</issue>): <fpage>1</fpage>–<lpage>7</lpage>. <ext-link xlink:href="10.1093/botlinnean/boac065" ext-link-type="doi" xlink:type="simple">https://doi.org/10.1093/botlinnean/boac065</ext-link></mixed-citation></ref></ref-list></tp:taxon-treatment>
