# Supplementary material for: ﻿Notes on the genus Syzygium (Myrtaceae) from Cambodia, Thailand, Vietnam, China and Taiwan
Source: PhytoKeys. 2024 Jul 11;244:151–61. doi: 10.3897/phytokeys.244.118657 (PMC11258483; doi:10.3897/phytokeys.244.118657)
Supplement: XML Treatment for Syzygium cerasiforme [file phytokeys.244.118657-treatment2.xml]

<!DOCTYPE tp:taxon-treatment
  PUBLIC "-//TaxonX//DTD Taxonomic Treatment Publishing DTD v0 20100105//EN" "tax-treatment-NSO.dtd">
<tp:taxon-treatment xmlns:tp="http://www.plazi.org/taxpub"><tp:treatment-meta><kwd-group><label>Taxon classification</label><kwd>
              <named-content content-type="kingdom">Plantae</named-content>
            </kwd><kwd>
              <named-content content-type="order">Myrtales</named-content>
            </kwd><kwd>
              <named-content content-type="family">Myrtaceae</named-content>
            </kwd></kwd-group><mixed-citation publication-type="journal"><person-group><name><surname>Chantaranothai</surname><given-names>Pranom</given-names></name></person-group><article-title>﻿Notes on the genus <italic><tp:taxon-name><tp:taxon-name-part taxon-name-part-type="genus" reg="Syzygium">Syzygium</tp:taxon-name-part></tp:taxon-name></italic> (<tp:taxon-name><tp:taxon-name-part taxon-name-part-type="family">Myrtaceae</tp:taxon-name-part></tp:taxon-name>) from Cambodia, Thailand, Vietnam, China and Taiwan</article-title><source>PhytoKeys</source><day>11</day><month>07</month><year>2024</year><volume>244</volume><fpage>151</fpage><lpage>161</lpage><pub-id pub-id-type="doi">10.3897/phytokeys.244.118657</pub-id></mixed-citation></tp:treatment-meta><tp:nomenclature><label>﻿</label><tp:taxon-name>
            <object-id xmlns:xlink="http://www.w3.org/1999/xlink" content-type="arpha" xlink:type="simple">5D11985B-4DE8-5DCA-8D53-2EDA32BD918F</object-id>
            <tp:taxon-name-part taxon-name-part-type="genus" reg="Syzygium">Syzygium</tp:taxon-name-part>
            <tp:taxon-name-part taxon-name-part-type="species" reg="cerasiforme">cerasiforme</tp:taxon-name-part>
          </tp:taxon-name><tp:taxon-authority>(Blume) Merr. &amp; L.M.Perry, Mem. Amer. Cad. Arts. 18: 187. 1939.</tp:taxon-authority><tp:nomenclature-citation-list><tp:nomenclature-citation><tp:taxon-name>
                <tp:taxon-name-part taxon-name-part-type="genus" reg="Myrtus">Myrtus</tp:taxon-name-part>
                <tp:taxon-name-part taxon-name-part-type="species" reg="cerasiformis">cerasiformis</tp:taxon-name-part>
              </tp:taxon-name><comment><tp:taxon-name><tp:taxon-name-part taxon-name-part-type="genus" reg="Blume">Blume</tp:taxon-name-part></tp:taxon-name>, Bijdr. Fl. Ind. Ned.: 1087. 1826. Type: Indonesia, Java, Blume s.n. (Isotype NY [NY00405548]).</comment></tp:nomenclature-citation></tp:nomenclature-citation-list></tp:nomenclature><tp:treatment-sec sec-type="material" id="SECID0EZSAE"><title>Type.</title><p>Based on <italic><tp:taxon-name><tp:taxon-name-part taxon-name-part-type="genus" reg="Myrtus">Myrtus</tp:taxon-name-part><tp:taxon-name-part taxon-name-part-type="species" reg="cerasiformis">cerasiformis</tp:taxon-name-part></tp:taxon-name></italic> Blume.</p></tp:treatment-sec><tp:treatment-sec sec-type="distribution" id="SECID0EQTAE"><title>Distribution.</title><p>Thailand, Cambodia, Malaysia, Java, Borneo.</p></tp:treatment-sec><tp:treatment-sec sec-type="ecology" id="SECID0EVTAE"><title>Ecology.</title><p>In evergreen swamp forest and a drainage along river.</p></tp:treatment-sec><tp:treatment-sec sec-type="notes" id="SECID0E1TAE"><title>Notes.</title><p><xref ref-type="bibr" rid="B15">POWO (2023)</xref> accepts <italic><tp:taxon-name><tp:taxon-name-part taxon-name-part-type="genus" reg="Syzygium">Syzygium</tp:taxon-name-part><tp:taxon-name-part taxon-name-part-type="species" reg="lineatum">lineatum</tp:taxon-name-part></tp:taxon-name></italic> as a synonym of <italic><tp:taxon-name><tp:taxon-name-part taxon-name-part-type="genus" reg="Syzygium">S.</tp:taxon-name-part><tp:taxon-name-part taxon-name-part-type="species" reg="cerasiforme">cerasiforme</tp:taxon-name-part></tp:taxon-name></italic> and also shows the distribution of <italic><tp:taxon-name><tp:taxon-name-part taxon-name-part-type="genus" reg="Syzygium">S.</tp:taxon-name-part><tp:taxon-name-part taxon-name-part-type="species" reg="cerasiforme">cerasiforme</tp:taxon-name-part></tp:taxon-name></italic> in Cambodia, Laos, Vietnam and China. I agree with <xref ref-type="bibr" rid="B12">Merrill and Perry (1939)</xref> that both species are not conspecific. Moreover, <xref ref-type="bibr" rid="B13">Parnell and Chantaranothai (2002)</xref>, <xref ref-type="bibr" rid="B7">Chen and Craven (2007)</xref>, and especially <xref ref-type="bibr" rid="B16">Soh and Parnell (2015)</xref> and <xref ref-type="bibr" rid="B18">Tagane et al. (2015</xref>, <xref ref-type="bibr" rid="B17">2018</xref>) working on Cambodian taxa, indicated that <italic><tp:taxon-name><tp:taxon-name-part taxon-name-part-type="genus" reg="Syzygium">Syzygium</tp:taxon-name-part><tp:taxon-name-part taxon-name-part-type="species" reg="cerasiforme">cerasiforme</tp:taxon-name-part></tp:taxon-name></italic> had never been recorded in Cambodia. <italic><tp:taxon-name><tp:taxon-name-part taxon-name-part-type="genus" reg="Syzygium">Syzygium</tp:taxon-name-part><tp:taxon-name-part taxon-name-part-type="species" reg="cerasiforme">cerasiforme</tp:taxon-name-part></tp:taxon-name></italic> is similar to <italic><tp:taxon-name><tp:taxon-name-part taxon-name-part-type="genus" reg="Syzygium">S.</tp:taxon-name-part><tp:taxon-name-part taxon-name-part-type="species" reg="lineatum">lineatum</tp:taxon-name-part></tp:taxon-name></italic> in having terminal and axillary inflorescences, leaf shape and 14 or more pairs of secondary veins. It differs by smaller leaves, sepals and petals and the outer stamens and style are shorter (4.3–6.7 mm vs 10–15 mm and 5.2–7.7 mm vs 11–13 mm, respectively). However, the Cambodian specimens were collected from Kampong Thom and Stung Treng provinces in Cambodia and I identified them as <italic><tp:taxon-name><tp:taxon-name-part taxon-name-part-type="genus" reg="Syzygium">S.</tp:taxon-name-part><tp:taxon-name-part taxon-name-part-type="species" reg="cerasiforme">cerasiforme</tp:taxon-name-part></tp:taxon-name></italic>. Therefore, these two specimens are the first new record for Cambodia.</p></tp:treatment-sec><tp:treatment-sec sec-type="material" id="SECID0EJXAE"><title>Specimens examined.</title><p>Cambodia, Kampong Thom Province, Sandan District, Rey Long, ca. 13 km south-eastern of Spong, ‘Cheum Takong’ (Takong swam; 3 × 4 km), a drainage of O Long River, Base camp <named-content xmlns:xlink="http://www.w3.org/1999/xlink" content-type="dwc:verbatimCoordinates" xlink:type="simple"><named-content content-type="geo-json" specific-use="{&#34;type&#34;:&#34;Point&#34;,&#34;coordinates&#34;:[105.601283,13.337833]}" id="NCID0ESXAE" xlink:type="simple">13°20.27'N, 105°36.077'E</named-content></named-content>, 7 Apr. 2008, <italic>McDonald et al. 7901</italic> (AAU) &amp; Stung Treng Province, Prey Long Forest, Cheum Takong and O Long River, <named-content xmlns:xlink="http://www.w3.org/1999/xlink" content-type="dwc:verbatimCoordinates" xlink:type="simple"><named-content content-type="geo-json" specific-use="{&#34;type&#34;:&#34;Point&#34;,&#34;coordinates&#34;:[105.605333,13.339317]}" id="NCID0E3XAE" xlink:type="simple">13°20.359'N, 105°36.32'E</named-content></named-content>, 7–10 April 2009, <italic>McDonald et al. PL8</italic> (AAU).</p></tp:treatment-sec><ref-list><ref id="B15"><mixed-citation xmlns:xlink="http://www.w3.org/1999/xlink" xlink:type="simple">POWO (<year>2023</year>) Plants of the World Online. Facilitated by the Royal Botanic Gardens, Kew. Published on the Internet. <ext-link xlink:href="http://www.plantsoftheworldonline.org/" ext-link-type="uri" xlink:type="simple">http://www.plantsoftheworldonline.org/</ext-link> [Retrieved 13/05/2023]</mixed-citation></ref><ref id="B12"><mixed-citation xmlns:xlink="http://www.w3.org/1999/xlink" xlink:type="simple"><person-group><name name-style="western"><surname>Merrill</surname><given-names>ED</given-names></name><name name-style="western"><surname>Perry</surname><given-names>LM</given-names></name></person-group> (<year>1939</year>) <article-title>The myrtaceous genus <italic><tp:taxon-name><tp:taxon-name-part taxon-name-part-type="genus">Syzygium</tp:taxon-name-part></tp:taxon-name></italic> Gaertner in Borneo.</article-title><source>Memoirs of the American Academy of Arts and Sciences</source><volume>18</volume>(<issue>3</issue>): <fpage>135</fpage>–<lpage>202</lpage>. <ext-link xlink:href="10.2307/25058505" ext-link-type="doi" xlink:type="simple">https://doi.org/10.2307/25058505</ext-link></mixed-citation></ref><ref id="B13"><mixed-citation xmlns:xlink="http://www.w3.org/1999/xlink" xlink:type="simple"><person-group><name name-style="western"><surname>Parnell</surname><given-names>JAN</given-names></name><name name-style="western"><surname>Chantaranothai</surname><given-names>P</given-names></name></person-group> (<year>2002</year>) <article-title><tp:taxon-name><tp:taxon-name-part taxon-name-part-type="family">Myrtaceae</tp:taxon-name-part></tp:taxon-name>.</article-title> In: <person-group><name name-style="western"><surname>Santisuk</surname><given-names>T</given-names></name><name name-style="western"><surname>Larsen</surname><given-names>K</given-names></name></person-group> (<role>Eds</role>) <issue-title>Flora of Thailand (Vol.</issue-title><source>7). The Forest Herbarium, Royal Forest Department, Bangkok</source>, <fpage>778</fpage>–<lpage>914</lpage>.</mixed-citation></ref><ref id="B7"><mixed-citation xmlns:xlink="http://www.w3.org/1999/xlink" xlink:type="simple"><person-group><name name-style="western"><surname>Chen</surname><given-names>J</given-names></name><name name-style="western"><surname>Craven</surname><given-names>LA</given-names></name></person-group> (<year>2007</year>) <article-title><tp:taxon-name><tp:taxon-name-part taxon-name-part-type="family">Myrtaceae</tp:taxon-name-part></tp:taxon-name>.</article-title> In: <person-group><name name-style="western"><surname>Wu</surname><given-names>ZY</given-names></name><name name-style="western"><surname>Raven</surname><given-names>PH</given-names></name><name name-style="western"><surname>Hong</surname><given-names>DY</given-names></name></person-group> (<role>Eds</role>) <issue-title>Flora of China (Vol.</issue-title><source>13). Science Press, Beijing, and Missouri Botanical Garden Press, St. Louis</source>, <fpage>321</fpage>–<lpage>359</lpage>.</mixed-citation></ref><ref id="B16"><mixed-citation xmlns:xlink="http://www.w3.org/1999/xlink" xlink:type="simple"><person-group><name name-style="western"><surname>Soh</surname><given-names>WK</given-names></name><name name-style="western"><surname>Parnell</surname><given-names>JAN</given-names></name></person-group> (<year>2015</year>) <article-title>A revision of <italic><tp:taxon-name><tp:taxon-name-part taxon-name-part-type="genus">Syzygium</tp:taxon-name-part></tp:taxon-name></italic> Gaertn. (<tp:taxon-name><tp:taxon-name-part taxon-name-part-type="family">Myrtaceae</tp:taxon-name-part></tp:taxon-name>) in Indochina (Cambodia, Laos and Vietnam).</article-title><source>Adansonia</source><volume>37</volume>(<issue>2</issue>): <fpage>179</fpage>–<lpage>275</lpage>. <ext-link xlink:href="10.5252/a2015n2a1" ext-link-type="doi" xlink:type="simple">https://doi.org/10.5252/a2015n2a1</ext-link></mixed-citation></ref><ref id="B18"><mixed-citation xmlns:xlink="http://www.w3.org/1999/xlink" xlink:type="simple"><person-group><name name-style="western"><surname>Tagane</surname><given-names>S</given-names></name><name name-style="western"><surname>Toyama</surname><given-names>H</given-names></name><name name-style="western"><surname>Chhang</surname><given-names>P</given-names></name><name name-style="western"><surname>Nagamasu</surname><given-names>H</given-names></name><name name-style="western"><surname>Yahara</surname><given-names>T</given-names></name></person-group> (<year>2015</year>) <article-title>Flora of Bokor National Park, Cambodia I: Thirteen new species and one change in status.</article-title><source>Acta Phytotaxonomica et Geobotanica</source><volume>66</volume>(<issue>2</issue>): <fpage>95</fpage>–<lpage>135</lpage>.</mixed-citation></ref><ref id="B17"><mixed-citation xmlns:xlink="http://www.w3.org/1999/xlink" xlink:type="simple"><person-group><name name-style="western"><surname>Tagane</surname><given-names>S Van-son Dang</given-names></name><name name-style="western"><surname>Souladeth</surname><given-names>P</given-names></name><name name-style="western"><surname>Nagamasu</surname><given-names>H</given-names></name><name name-style="western"><surname>Toyama</surname><given-names>H</given-names></name><name name-style="western"><surname>Naiki</surname><given-names>A</given-names></name><name name-style="western"><surname>Tran</surname><given-names>H</given-names></name><name name-style="western"><surname>Yang</surname><given-names>Ceng-Jui</given-names></name><name name-style="western"><surname>Prajaksood</surname><given-names>A</given-names></name><name name-style="western"><surname>Yahara</surname><given-names>T</given-names></name></person-group> (<year>2018</year>) <article-title>Five new species of <italic><tp:taxon-name><tp:taxon-name-part taxon-name-part-type="genus">Syzygium</tp:taxon-name-part></tp:taxon-name></italic> (<tp:taxon-name><tp:taxon-name-part taxon-name-part-type="family">Myrtaceae</tp:taxon-name-part></tp:taxon-name>) from Indochina and Thailand.</article-title><source>Phytotaxa</source><volume>375</volume>(<issue>4</issue>): <fpage>247</fpage>–<lpage>260</lpage>. <ext-link xlink:href="10.11646/phytotaxa.375.4.1" ext-link-type="doi" xlink:type="simple">https://doi.org/10.11646/phytotaxa.375.4.1</ext-link></mixed-citation></ref></ref-list></tp:taxon-treatment>
