# Supplementary material for: ﻿Notes on the genus Syzygium (Myrtaceae) from Cambodia, Thailand, Vietnam, China and Taiwan
Source: PhytoKeys. 2024 Jul 11;244:151–61. doi: 10.3897/phytokeys.244.118657 (PMC11258483; doi:10.3897/phytokeys.244.118657)
Supplement: XML Treatment for Syzygium foxworthianum [file phytokeys.244.118657-treatment3.xml]

<!DOCTYPE tp:taxon-treatment
  PUBLIC "-//TaxonX//DTD Taxonomic Treatment Publishing DTD v0 20100105//EN" "tax-treatment-NSO.dtd">
<tp:taxon-treatment xmlns:tp="http://www.plazi.org/taxpub"><tp:treatment-meta><kwd-group><label>Taxon classification</label><kwd>
              <named-content content-type="kingdom">Plantae</named-content>
            </kwd><kwd>
              <named-content content-type="order">Myrtales</named-content>
            </kwd><kwd>
              <named-content content-type="family">Myrtaceae</named-content>
            </kwd></kwd-group><mixed-citation publication-type="journal"><person-group><name><surname>Chantaranothai</surname><given-names>Pranom</given-names></name></person-group><article-title>﻿Notes on the genus <italic><tp:taxon-name><tp:taxon-name-part taxon-name-part-type="genus" reg="Syzygium">Syzygium</tp:taxon-name-part></tp:taxon-name></italic> (<tp:taxon-name><tp:taxon-name-part taxon-name-part-type="family">Myrtaceae</tp:taxon-name-part></tp:taxon-name>) from Cambodia, Thailand, Vietnam, China and Taiwan</article-title><source>PhytoKeys</source><day>11</day><month>07</month><year>2024</year><volume>244</volume><fpage>151</fpage><lpage>161</lpage><pub-id pub-id-type="doi">10.3897/phytokeys.244.118657</pub-id></mixed-citation></tp:treatment-meta><tp:nomenclature><label>﻿</label><tp:taxon-name>
            <object-id xmlns:xlink="http://www.w3.org/1999/xlink" content-type="arpha" xlink:type="simple">8D75CC25-F2C2-53FA-9150-41EF97574BB1</object-id>
            <tp:taxon-name-part taxon-name-part-type="genus" reg="Syzygium">Syzygium</tp:taxon-name-part>
            <tp:taxon-name-part taxon-name-part-type="species" reg="foxworthianum">foxworthianum</tp:taxon-name-part>
          </tp:taxon-name><tp:taxon-authority>(Ridl.) Merr. &amp; L.M.Perry, Mem. Mer. Acad. Arts 18: 168. 1939.</tp:taxon-authority><tp:nomenclature-citation-list><tp:nomenclature-citation><tp:taxon-name>
                <tp:taxon-name-part taxon-name-part-type="genus" reg="Eugenia">Eugenia</tp:taxon-name-part>
                <tp:taxon-name-part taxon-name-part-type="species" reg="foxworthyi">foxworthyi</tp:taxon-name-part>
              </tp:taxon-name><comment>Ridl., Fl. Mal. Penins. 1: 728. 1922, non Elmer, 1912.</comment></tp:nomenclature-citation><tp:nomenclature-citation><tp:taxon-name>
                <tp:taxon-name-part taxon-name-part-type="genus" reg="Eugenia">Eugenia</tp:taxon-name-part>
                <tp:taxon-name-part taxon-name-part-type="species" reg="foxworthiana">foxworthiana</tp:taxon-name-part>
              </tp:taxon-name><comment>Ridl., Fl. Mal. Penins. 5: 308. 1925. Type: Peninsular Malaysia, Pahang, Bukit Goh Reserve, 12 Jan. 1920, <italic>Foxworthy Field No. 3624</italic> (lectotype, designated by <xref ref-type="bibr" rid="B5">Chantaranothai and Parnell 1994</xref>, p. 63: K [K001005521]).</comment></tp:nomenclature-citation><tp:nomenclature-citation><tp:taxon-name>
                <tp:taxon-name-part taxon-name-part-type="genus" reg="Syzygium">Syzygium</tp:taxon-name-part>
                <tp:taxon-name-part taxon-name-part-type="species" reg="foxworthianum">foxworthianum</tp:taxon-name-part>
              </tp:taxon-name><comment>(Ridl.) Masam., Enum. Phan. Born.: 528. 1942.</comment></tp:nomenclature-citation><tp:nomenclature-citation><tp:taxon-name>
                <tp:taxon-name-part taxon-name-part-type="genus" reg="Eugenia">Eugenia</tp:taxon-name-part>
                <tp:taxon-name-part taxon-name-part-type="species" reg="densiflora">densiflora</tp:taxon-name-part>
                <tp:taxon-name-part taxon-name-part-type="authority">Miq.</tp:taxon-name-part>
                <tp:taxon-name-part taxon-name-part-type="infraspecific-rank">var.</tp:taxon-name-part>
                <tp:taxon-name-part taxon-name-part-type="variety" reg="angustifolia">angustifolia</tp:taxon-name-part>
              </tp:taxon-name><comment>Ridl., Fl. Mal. Penins. 1: 729. 1922. Type: Peninsular Malaysia, Perak, Ulu Temengoh, Ridley s.n. (lectotype, designated here: K [without barcode]).</comment></tp:nomenclature-citation><tp:nomenclature-citation><tp:taxon-name>
                <tp:taxon-name-part taxon-name-part-type="genus" reg="Syzygium">Syzygium</tp:taxon-name-part>
                <tp:taxon-name-part taxon-name-part-type="species" reg="pycnanthum">pycnanthum</tp:taxon-name-part>
                <tp:taxon-name-part taxon-name-part-type="authority">Merr. &amp; L.M.Perry</tp:taxon-name-part>
                <tp:taxon-name-part taxon-name-part-type="infraspecific-rank">var.</tp:taxon-name-part>
                <tp:taxon-name-part taxon-name-part-type="variety" reg="angustifolium">angustifolium</tp:taxon-name-part>
              </tp:taxon-name><comment>(Ridl.) P.S.Ashton, Tree Fl Sabah &amp; Sarawak 7: 270. 2011.</comment></tp:nomenclature-citation></tp:nomenclature-citation-list></tp:nomenclature><tp:treatment-sec sec-type="material" id="SECID0EK3AE"><title>Type.</title><p>Based on <italic><tp:taxon-name><tp:taxon-name-part taxon-name-part-type="genus" reg="Eugena">Eugena</tp:taxon-name-part><tp:taxon-name-part taxon-name-part-type="species" reg="foxworthiana">foxworthiana</tp:taxon-name-part></tp:taxon-name></italic> Ridl.</p></tp:treatment-sec><tp:treatment-sec sec-type="distribution" id="SECID0E23AE"><title>Distribution.</title><p>Thailand, Peninsular Malaysia, Sumatra, Borneo, Vietnam (Lao Cai (Laokhay), Pakha, 10 Dec. 1935, <italic>Poilane 25052</italic> (K).</p></tp:treatment-sec><tp:treatment-sec sec-type="ecology" id="SECID0ED4AE"><title>Ecology.</title><p>In evergreen forest, 50–200 m alt.</p></tp:treatment-sec><tp:treatment-sec sec-type="notes" id="SECID0EI4AE"><title>Notes.</title><p><xref ref-type="bibr" rid="B1">Ashton (2011)</xref> placed <italic><tp:taxon-name><tp:taxon-name-part taxon-name-part-type="genus" reg="Syzygium">S.</tp:taxon-name-part><tp:taxon-name-part taxon-name-part-type="species" reg="foxworthianum">foxworthianum</tp:taxon-name-part></tp:taxon-name></italic> under <italic><tp:taxon-name><tp:taxon-name-part taxon-name-part-type="genus" reg="Syzygium">S.</tp:taxon-name-part><tp:taxon-name-part taxon-name-part-type="species" reg="pycnanthum">pycnanthum</tp:taxon-name-part></tp:taxon-name></italic> (<italic><tp:taxon-name><tp:taxon-name-part taxon-name-part-type="genus" reg="Eugenia">Eugenia</tp:taxon-name-part><tp:taxon-name-part taxon-name-part-type="species" reg="densiflora">densiflora</tp:taxon-name-part></tp:taxon-name></italic> Miq.) but I do not agree with this placement because the former differs from the latter by having a long and lax inflorescence (vs short and dense), slightly smaller and narrower leaves, 16–18.5 × 4–6.5 cm (vs larger and broader, 17.5–26 × 4.5–8.5 cm), two intramarginal veins, sometimes without the intramarginal vein and secondary veins ascending to a shallow loop (vs 2–3 intramarginal veins). Although the Vietnamese specimen <italic>Poilane 25052</italic> (K), has young fruits, I found that it belongs to <italic><tp:taxon-name><tp:taxon-name-part taxon-name-part-type="genus" reg="Syzygium">S.</tp:taxon-name-part><tp:taxon-name-part taxon-name-part-type="species" reg="foxworthianum">foxworthianum</tp:taxon-name-part></tp:taxon-name></italic>. Therefore, it is a new record of this species for Vietnam.</p><p><tp:taxon-name><tp:taxon-name-part taxon-name-part-type="genus" reg="Eugenia">Eugenia</tp:taxon-name-part><tp:taxon-name-part taxon-name-part-type="species" reg="densiflora">densiflora</tp:taxon-name-part><tp:taxon-name-part taxon-name-part-type="infraspecific-rank">var.</tp:taxon-name-part><tp:taxon-name-part taxon-name-part-type="variety" reg="angustifolia">angustifolia</tp:taxon-name-part></tp:taxon-name> Ridl. was described based on two specimens from Peninsular Malaysia, Peak (<italic>Ridley s.n</italic>.) and Kelantan (<italic>Yapp s.n</italic>.). <italic>Ridley s.n</italic>. (K) is available and is designated here as the lectotype.</p></tp:treatment-sec><ref-list><ref id="B5"><mixed-citation xmlns:xlink="http://www.w3.org/1999/xlink" xlink:type="simple"><person-group><name name-style="western"><surname>Chantaranothai</surname><given-names>P</given-names></name><name name-style="western"><surname>Parnell</surname><given-names>JAN</given-names></name></person-group> (<year>1994</year>) <article-title>A revision of <italic><tp:taxon-name><tp:taxon-name-part taxon-name-part-type="genus">Acmena</tp:taxon-name-part></tp:taxon-name></italic>, <italic><tp:taxon-name><tp:taxon-name-part taxon-name-part-type="genus">Cleistocalyx</tp:taxon-name-part></tp:taxon-name></italic>, <italic><tp:taxon-name><tp:taxon-name-part taxon-name-part-type="genus">Eugenia</tp:taxon-name-part></tp:taxon-name></italic><italic>s.s.</italic> and <italic><tp:taxon-name><tp:taxon-name-part taxon-name-part-type="genus">Syzygium</tp:taxon-name-part></tp:taxon-name></italic> (<tp:taxon-name><tp:taxon-name-part taxon-name-part-type="family">Myrtaceae</tp:taxon-name-part></tp:taxon-name>) in Thailand. Thai Forest Bulletin.</article-title><source>Botany</source><volume>21</volume>: <fpage>1</fpage>–<lpage>123</lpage>.</mixed-citation></ref><ref id="B1"><mixed-citation xmlns:xlink="http://www.w3.org/1999/xlink" xlink:type="simple"><person-group><name name-style="western"><surname>Ashton</surname><given-names>PS</given-names></name></person-group> (<year>2011</year>) <tp:taxon-name><tp:taxon-name-part taxon-name-part-type="family">Myrtaceae</tp:taxon-name-part></tp:taxon-name><italic>s.l.</italic> In: Soepadmo E, Saw LG, Chung RCK, Kiew R (Eds) Tree flora of Sabah and Sarawak (Vol. 7). Sabah Forestry Department, Forest Research Institute Malaysia (FRIM), Sarawak Forestry Department, Malaysia, 87–423. <ext-link xlink:href="10.26525/TFSS7002" ext-link-type="doi" xlink:type="simple">https://doi.org/10.26525/TFSS7002</ext-link></mixed-citation></ref></ref-list></tp:taxon-treatment>
