# Supplementary material for: ﻿Notes on the genus Syzygium (Myrtaceae) from Cambodia, Thailand, Vietnam, China and Taiwan
Source: PhytoKeys. 2024 Jul 11;244:151–61. doi: 10.3897/phytokeys.244.118657 (PMC11258483; doi:10.3897/phytokeys.244.118657)
Supplement: XML Treatment for Syzygium angkae [file phytokeys.244.118657-treatment4.xml]

<!DOCTYPE tp:taxon-treatment
  PUBLIC "-//TaxonX//DTD Taxonomic Treatment Publishing DTD v0 20100105//EN" "tax-treatment-NSO.dtd">
<tp:taxon-treatment xmlns:tp="http://www.plazi.org/taxpub"><tp:treatment-meta><kwd-group><label>Taxon classification</label><kwd>
              <named-content content-type="kingdom">Plantae</named-content>
            </kwd><kwd>
              <named-content content-type="order">Myrtales</named-content>
            </kwd><kwd>
              <named-content content-type="family">Myrtaceae</named-content>
            </kwd></kwd-group><mixed-citation publication-type="journal"><person-group><name><surname>Chantaranothai</surname><given-names>Pranom</given-names></name></person-group><article-title>﻿Notes on the genus <italic><tp:taxon-name><tp:taxon-name-part taxon-name-part-type="genus" reg="Syzygium">Syzygium</tp:taxon-name-part></tp:taxon-name></italic> (<tp:taxon-name><tp:taxon-name-part taxon-name-part-type="family">Myrtaceae</tp:taxon-name-part></tp:taxon-name>) from Cambodia, Thailand, Vietnam, China and Taiwan</article-title><source>PhytoKeys</source><day>11</day><month>07</month><year>2024</year><volume>244</volume><fpage>151</fpage><lpage>161</lpage><pub-id pub-id-type="doi">10.3897/phytokeys.244.118657</pub-id></mixed-citation></tp:treatment-meta><tp:nomenclature><label>﻿</label><tp:taxon-name>
            <object-id xmlns:xlink="http://www.w3.org/1999/xlink" content-type="arpha" xlink:type="simple">B7A0D321-A543-5824-B18C-93A465E83F3F</object-id>
            <tp:taxon-name-part taxon-name-part-type="genus" reg="Syzygium">Syzygium</tp:taxon-name-part>
            <tp:taxon-name-part taxon-name-part-type="species" reg="angkae">angkae</tp:taxon-name-part>
          </tp:taxon-name><tp:taxon-authority>(Craib) Chantar. &amp; J.Parn., Kew Bull. 48(3): 592. 1993.</tp:taxon-authority><tp:nomenclature-citation-list><tp:nomenclature-citation><tp:taxon-name>
                <tp:taxon-name-part taxon-name-part-type="genus" reg="Eugenia">Eugenia</tp:taxon-name-part>
                <tp:taxon-name-part taxon-name-part-type="species" reg="angkae">angkae</tp:taxon-name-part>
              </tp:taxon-name><comment>Craib, Bull. Misc. Inform. Kew 1929: 115. 1929.</comment></tp:nomenclature-citation></tp:nomenclature-citation-list></tp:nomenclature><tp:treatment-sec sec-type="material" id="SECID0EGCAG"><title>Type.</title><p>Thailand, Doi Inthanon (Doi Angka), 30 April 1921, <italic>Kerr 5287</italic> (lectotype, designated by <xref ref-type="bibr" rid="B5">Chantaranothai and Parnell 1994</xref>, p. 35: BK; isolectotypes: BM, K, TCD).</p></tp:treatment-sec><tp:treatment-sec sec-type="distribution" id="SECID0ESCAG"><title>Distribution.</title><p>Myanmar, Thailand, Laos, Cambodia, Vietnam and China (Yunnan province, Menghai county, Xiding country, Mt. Dahei, Hesong, 2 May 2011, <italic>Li-Jianwu 625</italic> (HITBC no. 136852, QBG no. 64320, fruiting specimen).</p></tp:treatment-sec><tp:treatment-sec sec-type="ecology" id="SECID0E1CAG"><title>Ecology.</title><p>In evergreen broad-leaf forest, ca. 1,960 m alt.</p></tp:treatment-sec><tp:treatment-sec sec-type="notes" id="SECID0E6CAG"><title>Notes.</title><p><italic><tp:taxon-name><tp:taxon-name-part taxon-name-part-type="genus" reg="Syzygium">Syzygium</tp:taxon-name-part><tp:taxon-name-part taxon-name-part-type="species" reg="angkae">angkae</tp:taxon-name-part></tp:taxon-name></italic> is characterized by having axillary or terminal inflorescences ca. 2 cm long and numerous secondary veins. It is found on mountains at an altitude of at least 1,500 m or more. The unidentified fruiting specimen at QBG belongs to <italic><tp:taxon-name><tp:taxon-name-part taxon-name-part-type="genus" reg="Syzygium">S.</tp:taxon-name-part><tp:taxon-name-part taxon-name-part-type="species" reg="angkae">angkae</tp:taxon-name-part></tp:taxon-name></italic>. The distribution of the species was mainly in Myanmar, Thailand, Laos, and Vietnam; it is now extended to China.</p></tp:treatment-sec><ref-list><ref id="B5"><mixed-citation xmlns:xlink="http://www.w3.org/1999/xlink" xlink:type="simple"><person-group><name name-style="western"><surname>Chantaranothai</surname><given-names>P</given-names></name><name name-style="western"><surname>Parnell</surname><given-names>JAN</given-names></name></person-group> (<year>1994</year>) <article-title>A revision of <italic><tp:taxon-name><tp:taxon-name-part taxon-name-part-type="genus">Acmena</tp:taxon-name-part></tp:taxon-name></italic>, <italic><tp:taxon-name><tp:taxon-name-part taxon-name-part-type="genus">Cleistocalyx</tp:taxon-name-part></tp:taxon-name></italic>, <italic><tp:taxon-name><tp:taxon-name-part taxon-name-part-type="genus">Eugenia</tp:taxon-name-part></tp:taxon-name></italic><italic>s.s.</italic> and <italic><tp:taxon-name><tp:taxon-name-part taxon-name-part-type="genus">Syzygium</tp:taxon-name-part></tp:taxon-name></italic> (<tp:taxon-name><tp:taxon-name-part taxon-name-part-type="family">Myrtaceae</tp:taxon-name-part></tp:taxon-name>) in Thailand. Thai Forest Bulletin.</article-title><source>Botany</source><volume>21</volume>: <fpage>1</fpage>–<lpage>123</lpage>.</mixed-citation></ref></ref-list></tp:taxon-treatment>
