# Supplementary material for: ﻿Notes on the genus Syzygium (Myrtaceae) from Cambodia, Thailand, Vietnam, China and Taiwan
Source: PhytoKeys. 2024 Jul 11;244:151–61. doi: 10.3897/phytokeys.244.118657 (PMC11258483; doi:10.3897/phytokeys.244.118657)
Supplement: XML Treatment for Syzygium thorelii [file phytokeys.244.118657-treatment5.xml]

<!DOCTYPE tp:taxon-treatment
  PUBLIC "-//TaxonX//DTD Taxonomic Treatment Publishing DTD v0 20100105//EN" "tax-treatment-NSO.dtd">
<tp:taxon-treatment xmlns:tp="http://www.plazi.org/taxpub"><tp:treatment-meta><kwd-group><label>Taxon classification</label><kwd>
              <named-content content-type="kingdom">Plantae</named-content>
            </kwd><kwd>
              <named-content content-type="order">Myrtales</named-content>
            </kwd><kwd>
              <named-content content-type="family">Myrtaceae</named-content>
            </kwd></kwd-group><mixed-citation publication-type="journal"><person-group><name><surname>Chantaranothai</surname><given-names>Pranom</given-names></name></person-group><article-title>﻿Notes on the genus <italic><tp:taxon-name><tp:taxon-name-part taxon-name-part-type="genus" reg="Syzygium">Syzygium</tp:taxon-name-part></tp:taxon-name></italic> (<tp:taxon-name><tp:taxon-name-part taxon-name-part-type="family">Myrtaceae</tp:taxon-name-part></tp:taxon-name>) from Cambodia, Thailand, Vietnam, China and Taiwan</article-title><source>PhytoKeys</source><day>11</day><month>07</month><year>2024</year><volume>244</volume><fpage>151</fpage><lpage>161</lpage><pub-id pub-id-type="doi">10.3897/phytokeys.244.118657</pub-id></mixed-citation></tp:treatment-meta><tp:nomenclature><label>﻿</label><tp:taxon-name>
            <object-id xmlns:xlink="http://www.w3.org/1999/xlink" content-type="arpha" xlink:type="simple">B6C6BDDB-4253-58C6-A79A-E3DCE9C0880D</object-id>
            <tp:taxon-name-part taxon-name-part-type="genus" reg="Syzygium">Syzygium</tp:taxon-name-part>
            <tp:taxon-name-part taxon-name-part-type="species" reg="thorelii">thorelii</tp:taxon-name-part>
          </tp:taxon-name><tp:taxon-authority>(Gagnep.) Merr. &amp; L.M.Perry, J. Arnold Arbor. 19: 107. 1938.</tp:taxon-authority><tp:nomenclature-citation-list><tp:nomenclature-citation><tp:taxon-name>
                <tp:taxon-name-part taxon-name-part-type="genus" reg="Eugenia">Eugenia</tp:taxon-name-part>
                <tp:taxon-name-part taxon-name-part-type="species" reg="thorelii">thorelii</tp:taxon-name-part>
              </tp:taxon-name><comment>Gagnep. in Lecomte., Notul. Syst. (Paris) 3: 333. 1918.</comment></tp:nomenclature-citation></tp:nomenclature-citation-list></tp:nomenclature><tp:treatment-sec sec-type="material" id="SECID0EMFAG"><title>Type.</title><p>Thailand, Ubon Ratchathani, Kemmarat, <italic>Thorel 3010</italic> (lectotype, designated by <xref ref-type="bibr" rid="B16">Soh and Parnell 2015</xref>, p. 261: P [P00589178]; isolectotypes: A [A00069448], P [P00589179], K [K000276196]).</p></tp:treatment-sec><tp:treatment-sec sec-type="distribution" id="SECID0EYFAG"><title>Distribution.</title><p>Thailand, Laos, Cambodia, Vietnam, China (Yunnan Province, Mengla County, Mt. Gongbeng, Luosuo River Estuary, 500 m alt., 3 Jan. 2011, <italic>Li-Jianwu 239</italic> (HITBG, no. 135842, QBG).</p></tp:treatment-sec><tp:treatment-sec sec-type="ecology" id="SECID0EAGAG"><title>Ecology.</title><p>Open rock crevices in the Mekong River, partly submerged at high water or in sandy soils along the side of the river.</p></tp:treatment-sec><tp:treatment-sec sec-type="notes" id="SECID0EFGAG"><title>Notes.</title><p><italic><tp:taxon-name><tp:taxon-name-part taxon-name-part-type="genus" reg="Syzygium">Syzygium</tp:taxon-name-part><tp:taxon-name-part taxon-name-part-type="species" reg="thorelii">thorelii</tp:taxon-name-part></tp:taxon-name></italic> is distinctive in having an obtuse or acute leaf apex and alternate leaves in the lower parts of the plant. A previously unidentified specimen seen at QBG undoubtedly belongs to <italic><tp:taxon-name><tp:taxon-name-part taxon-name-part-type="genus" reg="Syzygium">S.</tp:taxon-name-part><tp:taxon-name-part taxon-name-part-type="species" reg="thorelii">thorelii</tp:taxon-name-part></tp:taxon-name></italic> and is a new record for China. The Chinese specimen extends the range of the species from Thailand, Laos, Cambodia and Vietnam to Yunnan.</p><sec sec-type="﻿New synonymy" id="SECID0EBHAG"><title>﻿New synonymy</title></sec></tp:treatment-sec><ref-list><ref id="B16"><mixed-citation xmlns:xlink="http://www.w3.org/1999/xlink" xlink:type="simple"><person-group><name name-style="western"><surname>Soh</surname><given-names>WK</given-names></name><name name-style="western"><surname>Parnell</surname><given-names>JAN</given-names></name></person-group> (<year>2015</year>) <article-title>A revision of <italic><tp:taxon-name><tp:taxon-name-part taxon-name-part-type="genus">Syzygium</tp:taxon-name-part></tp:taxon-name></italic> Gaertn. (<tp:taxon-name><tp:taxon-name-part taxon-name-part-type="family">Myrtaceae</tp:taxon-name-part></tp:taxon-name>) in Indochina (Cambodia, Laos and Vietnam).</article-title><source>Adansonia</source><volume>37</volume>(<issue>2</issue>): <fpage>179</fpage>–<lpage>275</lpage>. <ext-link xlink:href="10.5252/a2015n2a1" ext-link-type="doi" xlink:type="simple">https://doi.org/10.5252/a2015n2a1</ext-link></mixed-citation></ref></ref-list></tp:taxon-treatment>
