# Supplementary material for: ﻿Notes on the genus Syzygium (Myrtaceae) from Cambodia, Thailand, Vietnam, China and Taiwan
Source: PhytoKeys. 2024 Jul 11;244:151–61. doi: 10.3897/phytokeys.244.118657 (PMC11258483; doi:10.3897/phytokeys.244.118657)
Supplement: XML Treatment for Syzygium densinervium [file phytokeys.244.118657-treatment6.xml]

<!DOCTYPE tp:taxon-treatment
  PUBLIC "-//TaxonX//DTD Taxonomic Treatment Publishing DTD v0 20100105//EN" "tax-treatment-NSO.dtd">
<tp:taxon-treatment xmlns:tp="http://www.plazi.org/taxpub"><tp:treatment-meta><kwd-group><label>Taxon classification</label><kwd>
              <named-content content-type="kingdom">Plantae</named-content>
            </kwd><kwd>
              <named-content content-type="order">Myrtales</named-content>
            </kwd><kwd>
              <named-content content-type="family">Myrtaceae</named-content>
            </kwd></kwd-group><mixed-citation publication-type="journal"><person-group><name><surname>Chantaranothai</surname><given-names>Pranom</given-names></name></person-group><article-title>﻿Notes on the genus <italic><tp:taxon-name><tp:taxon-name-part taxon-name-part-type="genus" reg="Syzygium">Syzygium</tp:taxon-name-part></tp:taxon-name></italic> (<tp:taxon-name><tp:taxon-name-part taxon-name-part-type="family">Myrtaceae</tp:taxon-name-part></tp:taxon-name>) from Cambodia, Thailand, Vietnam, China and Taiwan</article-title><source>PhytoKeys</source><day>11</day><month>07</month><year>2024</year><volume>244</volume><fpage>151</fpage><lpage>161</lpage><pub-id pub-id-type="doi">10.3897/phytokeys.244.118657</pub-id></mixed-citation></tp:treatment-meta><tp:nomenclature><label>﻿</label><tp:taxon-name>
            <object-id xmlns:xlink="http://www.w3.org/1999/xlink" content-type="arpha" xlink:type="simple">A49E81EB-9669-5332-A5C4-372538C4907B</object-id>
            <tp:taxon-name-part taxon-name-part-type="genus" reg="Syzygium">Syzygium</tp:taxon-name-part>
            <tp:taxon-name-part taxon-name-part-type="species" reg="densinervium">densinervium</tp:taxon-name-part>
          </tp:taxon-name><tp:taxon-authority>(Merr.) Merr., Phillip. J. Sci. 79: 387. 1951.</tp:taxon-authority><tp:nomenclature-citation-list><tp:nomenclature-citation><tp:taxon-name>
                <tp:taxon-name-part taxon-name-part-type="genus" reg="Eugenia">Eugenia</tp:taxon-name-part>
                <tp:taxon-name-part taxon-name-part-type="species" reg="densinevia">densinevia</tp:taxon-name-part>
              </tp:taxon-name><comment>Merr., Philipp. J. Sci. 1(Suppl.): 105. 1905. Type: Philippines, Luzon, Laguna province, Los Banos, Mt. Maquiling, Jun. 1917, <italic>Elmer 18011</italic>, (holotype K [K000800201]).</comment></tp:nomenclature-citation><tp:nomenclature-citation><tp:taxon-name>
                <tp:taxon-name-part taxon-name-part-type="genus" reg="Eugenia">Eugenia</tp:taxon-name-part>
                <tp:taxon-name-part taxon-name-part-type="species" reg="silvestrei">silvestrei</tp:taxon-name-part>
              </tp:taxon-name><comment>Elm, Leafl. Philipp. Bot. 8: 3095. 1919. Type: Philippines, Luzon Island, Los Baños, Mount Maquiling, July 1917, <italic>Elmer 18011</italic> (holotype A [A00069784]).</comment></tp:nomenclature-citation><tp:nomenclature-citation><tp:taxon-name>
                <tp:taxon-name-part taxon-name-part-type="genus" reg="Syzygium">Syzygium</tp:taxon-name-part>
                <tp:taxon-name-part taxon-name-part-type="species" reg="densinervium">densinervium</tp:taxon-name-part>
                <tp:taxon-name-part taxon-name-part-type="infraspecific-rank">var.</tp:taxon-name-part>
                <tp:taxon-name-part taxon-name-part-type="variety" reg="insulare">insulare</tp:taxon-name-part>
              </tp:taxon-name><comment>C.E.Chang, Bull. Taiwan Prov. Pingtung Inst. Agri. 5: 52. 1964. Type: Taiwan, Botel Tobago, 17 Apr. 1962, <italic>Chang 2846</italic>, (isotype L [L0009615]), syn. nov.</comment></tp:nomenclature-citation></tp:nomenclature-citation-list></tp:nomenclature><tp:treatment-sec sec-type="material" id="SECID0E5JAG"><title>Type.</title><p>Based on <italic><tp:taxon-name><tp:taxon-name-part taxon-name-part-type="genus" reg="Eugenia">Eugenia</tp:taxon-name-part><tp:taxon-name-part taxon-name-part-type="species" reg="densinevia">densinevia</tp:taxon-name-part></tp:taxon-name></italic> Merr.</p></tp:treatment-sec><tp:treatment-sec sec-type="distribution" id="SECID0EPKAG"><title>Distribution.</title><p>Philippines (Luzon) and Taiwan (South Cape).</p></tp:treatment-sec><tp:treatment-sec sec-type="ecology" id="SECID0EUKAG"><title>Ecology.</title><p>In evergreen forest, mountain slope.</p></tp:treatment-sec><tp:treatment-sec sec-type="notes" id="SECID0EZKAG"><title>Notes.</title><p><italic><tp:taxon-name><tp:taxon-name-part taxon-name-part-type="genus" reg="Syzygium">Syzygium</tp:taxon-name-part><tp:taxon-name-part taxon-name-part-type="species" reg="densinervium">densinervium</tp:taxon-name-part></tp:taxon-name></italic> resembles <italic><tp:taxon-name><tp:taxon-name-part taxon-name-part-type="genus" reg="Syzygium">S.</tp:taxon-name-part><tp:taxon-name-part taxon-name-part-type="species" reg="fastigiatum">fastigiatum</tp:taxon-name-part></tp:taxon-name></italic> (Blume) Merr. &amp; L.M.Perry in having paniculate inflorescence, funnel-shaped hypanthium and persistent bracts and bracteoles. It differs by its rugulose hypanthial cup. I have examined an unidentified specimen, <italic>Henry 1998</italic> at K [K001003761] and found that it belongs to <italic><tp:taxon-name><tp:taxon-name-part taxon-name-part-type="genus" reg="Syzygium">S.</tp:taxon-name-part><tp:taxon-name-part taxon-name-part-type="species" reg="densinervium">densinervium</tp:taxon-name-part></tp:taxon-name></italic>. I have also examined the isotype type of <tp:taxon-name><tp:taxon-name-part taxon-name-part-type="genus" reg="Syzygium">S.</tp:taxon-name-part><tp:taxon-name-part taxon-name-part-type="species" reg="densinervium">densinervium</tp:taxon-name-part><tp:taxon-name-part taxon-name-part-type="infraspecific-rank">var.</tp:taxon-name-part><tp:taxon-name-part taxon-name-part-type="variety" reg="insulare">insulare</tp:taxon-name-part></tp:taxon-name> from Taiwan and then placed it under <italic><tp:taxon-name><tp:taxon-name-part taxon-name-part-type="genus" reg="Syzygium">S.</tp:taxon-name-part><tp:taxon-name-part taxon-name-part-type="species" reg="densinervium">densinervium</tp:taxon-name-part></tp:taxon-name></italic>. This species is distributed in the Philippines and Taiwan.</p></tp:treatment-sec><tp:treatment-sec sec-type="material" id="SECID0ENNAG"><title>Specimens examined.</title><p>Taiwan, Botel Tobago, 7 Feb. 1980, <italic>Chang 14691</italic> (KYO); ibid., 6 Sept. 1980, <italic>Chang 14694</italic> (KYO).</p></tp:treatment-sec></tp:taxon-treatment>
