# Supplementary material for: ﻿Notes on the genus Syzygium (Myrtaceae) from Cambodia, Thailand, Vietnam, China and Taiwan
Source: PhytoKeys. 2024 Jul 11;244:151–61. doi: 10.3897/phytokeys.244.118657 (PMC11258483; doi:10.3897/phytokeys.244.118657)
Supplement: XML Treatment for Syzygium pellucidum [file phytokeys.244.118657-treatment7.xml]

<!DOCTYPE tp:taxon-treatment
  PUBLIC "-//TaxonX//DTD Taxonomic Treatment Publishing DTD v0 20100105//EN" "tax-treatment-NSO.dtd">
<tp:taxon-treatment xmlns:tp="http://www.plazi.org/taxpub"><tp:treatment-meta><kwd-group><label>Taxon classification</label><kwd>
              <named-content content-type="kingdom">Plantae</named-content>
            </kwd><kwd>
              <named-content content-type="order">Myrtales</named-content>
            </kwd><kwd>
              <named-content content-type="family">Myrtaceae</named-content>
            </kwd></kwd-group><mixed-citation publication-type="journal"><person-group><name><surname>Chantaranothai</surname><given-names>Pranom</given-names></name></person-group><article-title>﻿Notes on the genus <italic><tp:taxon-name><tp:taxon-name-part taxon-name-part-type="genus" reg="Syzygium">Syzygium</tp:taxon-name-part></tp:taxon-name></italic> (<tp:taxon-name><tp:taxon-name-part taxon-name-part-type="family">Myrtaceae</tp:taxon-name-part></tp:taxon-name>) from Cambodia, Thailand, Vietnam, China and Taiwan</article-title><source>PhytoKeys</source><day>11</day><month>07</month><year>2024</year><volume>244</volume><fpage>151</fpage><lpage>161</lpage><pub-id pub-id-type="doi">10.3897/phytokeys.244.118657</pub-id></mixed-citation></tp:treatment-meta><tp:nomenclature><label>﻿</label><tp:taxon-name>
            <object-id xmlns:xlink="http://www.w3.org/1999/xlink" content-type="arpha" xlink:type="simple">D59D6012-8E69-51E2-80D4-CFD7F95DF5C1</object-id>
            <tp:taxon-name-part taxon-name-part-type="genus" reg="Syzygium">Syzygium</tp:taxon-name-part>
            <tp:taxon-name-part taxon-name-part-type="species" reg="pellucidum">pellucidum</tp:taxon-name-part>
          </tp:taxon-name><tp:taxon-authority>(Duthie) N.P.Balakr., Bull. Bot. Surv. India 22(1–4): 14. 1982.</tp:taxon-authority><tp:nomenclature-citation-list><tp:nomenclature-citation><tp:taxon-name>
                <tp:taxon-name-part taxon-name-part-type="genus" reg="Eugenia">Eugenia</tp:taxon-name-part>
                <tp:taxon-name-part taxon-name-part-type="species" reg="pellucida">pellucida</tp:taxon-name-part>
              </tp:taxon-name><comment>Duthie, Fl. Brit. India 25(4): 485. 1878. Type: Tenasserim &amp; Andamans, <italic>Helfer 2406</italic> (lectotype, designated here: K [K000821333]; isolectotype A [GH00069438].</comment></tp:nomenclature-citation><tp:nomenclature-citation><tp:taxon-name>
                <tp:taxon-name-part taxon-name-part-type="genus" reg="Eugenia">Eugenia</tp:taxon-name-part>
                <tp:taxon-name-part taxon-name-part-type="species" reg="pellucida">pellucida</tp:taxon-name-part>
                <tp:taxon-name-part taxon-name-part-type="infraspecific-rank">var.</tp:taxon-name-part>
                <tp:taxon-name-part taxon-name-part-type="variety" reg="contracta">contracta</tp:taxon-name-part>
              </tp:taxon-name><comment>Wall. ex Duthie, Fl. Brit. India 25(4): 485. 1878. —<tp:taxon-name><tp:taxon-name-part taxon-name-part-type="genus" reg="Syzygium">Syzygium</tp:taxon-name-part><tp:taxon-name-part taxon-name-part-type="species" reg="contractum">contractum</tp:taxon-name-part></tp:taxon-name> Wall., <italic>nom.nud</italic>., non <tp:taxon-name><tp:taxon-name-part taxon-name-part-type="genus" reg="Eugenia">Eugenia</tp:taxon-name-part><tp:taxon-name-part taxon-name-part-type="species" reg="contracta">contracta</tp:taxon-name-part></tp:taxon-name> Poir., 1828. Type: Myanmar, Ataran [Attran] river, 1827, <italic>Wallich 3602</italic> (lectotype, designated here: K-W [K001119797]; isolectotypes: K [K000821331, K000821332], A [A01143296]).</comment></tp:nomenclature-citation><tp:nomenclature-citation><tp:taxon-name>
                <tp:taxon-name-part taxon-name-part-type="genus" reg="Eugenia">Eugenia</tp:taxon-name-part>
                <tp:taxon-name-part taxon-name-part-type="species" reg="ripicola">ripicola</tp:taxon-name-part>
              </tp:taxon-name><comment>Craib, Bull. Misc. Inform. Kew 1915(10): 428. 1915.— <tp:taxon-name><tp:taxon-name-part taxon-name-part-type="genus" reg="Syzygium">Syzygium</tp:taxon-name-part><tp:taxon-name-part taxon-name-part-type="species" reg="ripicola">ripicola</tp:taxon-name-part></tp:taxon-name> (Craib) Merr. &amp; L.M.Perry, Britt. 4: 127. 1941. Type: Thailand, Mae [Mê] Ping Rapids, Keng Soi, 16 Mar. 1913, <italic>Kerr 2944</italic> (lectotype, designated by <xref ref-type="bibr" rid="B5">Chantaranothai and Parnell 1994</xref>, p. 104: ABD; isolectotypes: BM [BM000944095], E [E00284095], K [K000800078]), syn. nov.</comment></tp:nomenclature-citation><tp:nomenclature-citation><tp:taxon-name>
                <tp:taxon-name-part taxon-name-part-type="genus" reg="Eugenia">Eugenia</tp:taxon-name-part>
                <tp:taxon-name-part taxon-name-part-type="species" reg="cochinchinensis">cochinchinensis</tp:taxon-name-part>
              </tp:taxon-name><comment>Gagnep. in Lecomte, Notul. Syst. (Paris) 3: 324. 1918.— <tp:taxon-name><tp:taxon-name-part taxon-name-part-type="genus" reg="Syzygium">Syzygium</tp:taxon-name-part><tp:taxon-name-part taxon-name-part-type="species" reg="cochinchinense">cochinchinense</tp:taxon-name-part></tp:taxon-name> (Gagnep.) Merr. &amp; L.M.Perry, J. Arnold Arb. 19:107. 1938. Type: Cambodia, Kompong Speu, Samroang Tong, April 1870, <italic>Pierre 527</italic> (lectotype, designated by <xref ref-type="bibr" rid="B16">Soh and Parnell 2015</xref>, p. 254: P [P00589286]; isolectotypes: P [P00589287, P00589288, P00589350], syn. nov.</comment></tp:nomenclature-citation><tp:nomenclature-citation><tp:taxon-name>
                <tp:taxon-name-part taxon-name-part-type="genus" reg="Eugenia">Eugenia</tp:taxon-name-part>
                <tp:taxon-name-part taxon-name-part-type="species" reg="eburnea">eburnea</tp:taxon-name-part>
              </tp:taxon-name><comment>Gagnep. in Lecomte, Notul. Syst. (Paris) 3: 324. 1918.— <tp:taxon-name><tp:taxon-name-part taxon-name-part-type="genus" reg="Syzygium">Syzygium</tp:taxon-name-part><tp:taxon-name-part taxon-name-part-type="species" reg="eburneum">eburneum</tp:taxon-name-part></tp:taxon-name> (Gagnep.) Merr. &amp; L.M.Perry, J. Arnold Arb. 19:107. 1938. Type: Cambodia, plain of Pen-lovier, May 1870, <italic>Pierre 991</italic> (lectotype, designated by <xref ref-type="bibr" rid="B16">Soh and Parnell 2015</xref>, p. 255: P [P00589209]; isolectotypes: P [P00589210, P00589211], K [K000276209], E [E00284602], syn. nov.</comment></tp:nomenclature-citation></tp:nomenclature-citation-list></tp:nomenclature><tp:treatment-sec sec-type="material" id="SECID0EOTAG"><title>Type.</title><p>Based on <italic><tp:taxon-name><tp:taxon-name-part taxon-name-part-type="genus" reg="Eugenia">Eugenia</tp:taxon-name-part><tp:taxon-name-part taxon-name-part-type="species" reg="pellucida">pellucida</tp:taxon-name-part></tp:taxon-name></italic> Duthie</p></tp:treatment-sec><tp:treatment-sec sec-type="distribution" id="SECID0E6TAG"><title>Distribution.</title><p>India, Myanmar, Thailand, Vietnam.</p></tp:treatment-sec><tp:treatment-sec sec-type="ecology" id="SECID0EEUAG"><title>Ecology.</title><p>Along rivers or streams.</p></tp:treatment-sec><tp:treatment-sec sec-type="notes" id="SECID0EJUAG"><title>Notes.</title><p>Based on three collections, <italic>Helfer 2406</italic> (K000821333, GH00069438), <italic>Helfer 2407</italic> and <italic>Kurz s.n.</italic>, the last two have not been seen. Therefore, K000821333 is designated here as the lectotype of <italic><tp:taxon-name><tp:taxon-name-part taxon-name-part-type="genus" reg="Eugenia">E.</tp:taxon-name-part><tp:taxon-name-part taxon-name-part-type="species" reg="pellucida">pellucida.</tp:taxon-name-part></tp:taxon-name></italic> The original description of <tp:taxon-name><tp:taxon-name-part taxon-name-part-type="genus" reg="Eugenia">E.</tp:taxon-name-part><tp:taxon-name-part taxon-name-part-type="species" reg="pellucida">pellucida</tp:taxon-name-part><tp:taxon-name-part taxon-name-part-type="infraspecific-rank">var.</tp:taxon-name-part><tp:taxon-name-part taxon-name-part-type="variety" reg="contracta">contracta</tp:taxon-name-part></tp:taxon-name> is based on <italic>Wallich 3602</italic> which has four sheets. The specimen, K001119797 is designated here to be the lectotype because it has more leaves and inflorescences. <italic><tp:taxon-name><tp:taxon-name-part taxon-name-part-type="genus" reg="Syzygium">Syzygium</tp:taxon-name-part><tp:taxon-name-part taxon-name-part-type="species" reg="pellucidum">pellucidum</tp:taxon-name-part></tp:taxon-name></italic> was considered to be endemic to Myanmar (<xref ref-type="bibr" rid="B15">POWO 2023</xref>) but its distribution is now extended to Thailand, Laos and Vietnam.</p></tp:treatment-sec><ref-list><ref id="B5"><mixed-citation xmlns:xlink="http://www.w3.org/1999/xlink" xlink:type="simple"><person-group><name name-style="western"><surname>Chantaranothai</surname><given-names>P</given-names></name><name name-style="western"><surname>Parnell</surname><given-names>JAN</given-names></name></person-group> (<year>1994</year>) <article-title>A revision of <italic><tp:taxon-name><tp:taxon-name-part taxon-name-part-type="genus">Acmena</tp:taxon-name-part></tp:taxon-name></italic>, <italic><tp:taxon-name><tp:taxon-name-part taxon-name-part-type="genus">Cleistocalyx</tp:taxon-name-part></tp:taxon-name></italic>, <italic><tp:taxon-name><tp:taxon-name-part taxon-name-part-type="genus">Eugenia</tp:taxon-name-part></tp:taxon-name></italic><italic>s.s.</italic> and <italic><tp:taxon-name><tp:taxon-name-part taxon-name-part-type="genus">Syzygium</tp:taxon-name-part></tp:taxon-name></italic> (<tp:taxon-name><tp:taxon-name-part taxon-name-part-type="family">Myrtaceae</tp:taxon-name-part></tp:taxon-name>) in Thailand. Thai Forest Bulletin.</article-title><source>Botany</source><volume>21</volume>: <fpage>1</fpage>–<lpage>123</lpage>.</mixed-citation></ref><ref id="B16"><mixed-citation xmlns:xlink="http://www.w3.org/1999/xlink" xlink:type="simple"><person-group><name name-style="western"><surname>Soh</surname><given-names>WK</given-names></name><name name-style="western"><surname>Parnell</surname><given-names>JAN</given-names></name></person-group> (<year>2015</year>) <article-title>A revision of <italic><tp:taxon-name><tp:taxon-name-part taxon-name-part-type="genus">Syzygium</tp:taxon-name-part></tp:taxon-name></italic> Gaertn. (<tp:taxon-name><tp:taxon-name-part taxon-name-part-type="family">Myrtaceae</tp:taxon-name-part></tp:taxon-name>) in Indochina (Cambodia, Laos and Vietnam).</article-title><source>Adansonia</source><volume>37</volume>(<issue>2</issue>): <fpage>179</fpage>–<lpage>275</lpage>. <ext-link xlink:href="10.5252/a2015n2a1" ext-link-type="doi" xlink:type="simple">https://doi.org/10.5252/a2015n2a1</ext-link></mixed-citation></ref><ref id="B15"><mixed-citation xmlns:xlink="http://www.w3.org/1999/xlink" xlink:type="simple">POWO (<year>2023</year>) Plants of the World Online. Facilitated by the Royal Botanic Gardens, Kew. Published on the Internet. <ext-link xlink:href="http://www.plantsoftheworldonline.org/" ext-link-type="uri" xlink:type="simple">http://www.plantsoftheworldonline.org/</ext-link> [Retrieved 13/05/2023]</mixed-citation></ref></ref-list></tp:taxon-treatment>
