# Supplementary material for: ﻿Notes on the genus Syzygium (Myrtaceae) from Cambodia, Thailand, Vietnam, China and Taiwan
Source: PhytoKeys. 2024 Jul 11;244:151–61. doi: 10.3897/phytokeys.244.118657 (PMC11258483; doi:10.3897/phytokeys.244.118657)
Supplement: XML Treatment for Syzygium prainianum [file phytokeys.244.118657-treatment8.xml]

<!DOCTYPE tp:taxon-treatment
  PUBLIC "-//TaxonX//DTD Taxonomic Treatment Publishing DTD v0 20100105//EN" "tax-treatment-NSO.dtd">
<tp:taxon-treatment xmlns:tp="http://www.plazi.org/taxpub"><tp:treatment-meta><kwd-group><label>Taxon classification</label><kwd>
              <named-content content-type="kingdom">Plantae</named-content>
            </kwd><kwd>
              <named-content content-type="order">Myrtales</named-content>
            </kwd><kwd>
              <named-content content-type="family">Myrtaceae</named-content>
            </kwd></kwd-group><mixed-citation publication-type="journal"><person-group><name><surname>Chantaranothai</surname><given-names>Pranom</given-names></name></person-group><article-title>﻿Notes on the genus <italic><tp:taxon-name><tp:taxon-name-part taxon-name-part-type="genus" reg="Syzygium">Syzygium</tp:taxon-name-part></tp:taxon-name></italic> (<tp:taxon-name><tp:taxon-name-part taxon-name-part-type="family">Myrtaceae</tp:taxon-name-part></tp:taxon-name>) from Cambodia, Thailand, Vietnam, China and Taiwan</article-title><source>PhytoKeys</source><day>11</day><month>07</month><year>2024</year><volume>244</volume><fpage>151</fpage><lpage>161</lpage><pub-id pub-id-type="doi">10.3897/phytokeys.244.118657</pub-id></mixed-citation></tp:treatment-meta><tp:nomenclature><label>﻿</label><tp:taxon-name>
            <object-id xmlns:xlink="http://www.w3.org/1999/xlink" content-type="arpha" xlink:type="simple">A7934A2B-80CA-5F70-BC3B-035EFC2FB6E5</object-id>
            <tp:taxon-name-part taxon-name-part-type="genus" reg="Syzygium">Syzygium</tp:taxon-name-part>
            <tp:taxon-name-part taxon-name-part-type="species" reg="prainianum">prainianum</tp:taxon-name-part>
          </tp:taxon-name><tp:taxon-authority>(King) Chantar. &amp; J.Parn., Kew Bull. 48: 608. 1993.</tp:taxon-authority><tp:nomenclature-citation-list><tp:nomenclature-citation><tp:taxon-name>
                <tp:taxon-name-part taxon-name-part-type="genus" reg="Eugenia">Eugenia</tp:taxon-name-part>
                <tp:taxon-name-part taxon-name-part-type="species" reg="prainiana">prainiana</tp:taxon-name-part>
              </tp:taxon-name><comment>King, J. Asiat. Soc. Bengal, Pt. 2, Nat. Hist. 70(1): 116. 1901. Type: Peninsular Malaysia, Perak, Blanta Mabok, Apr. 1890, <italic>Wray 3990</italic> (lectotype, designated by <xref ref-type="bibr" rid="B5">Chantaranothai and Parnell 1994</xref>, p. 97: K).</comment></tp:nomenclature-citation><tp:nomenclature-citation><tp:taxon-name>
                <tp:taxon-name-part taxon-name-part-type="genus" reg="Syzygium">Syzygium</tp:taxon-name-part>
                <tp:taxon-name-part taxon-name-part-type="species" reg="prainianum">prainianum</tp:taxon-name-part>
                <tp:taxon-name-part taxon-name-part-type="infraspecific-rank">subsp.</tp:taxon-name-part>
                <tp:taxon-name-part taxon-name-part-type="subspecies" reg="minor">minor</tp:taxon-name-part>
              </tp:taxon-name><comment>Chantar. &amp; J.Parn., Kew Bull. 48: 608. 1993. Type: Thailand, Phangnga, Khao (Kao) Kata Kwam, 9 Mar. 1930, <italic>Kerr 18481</italic> (holotype BM, isotypes BKF, K [K001007999]), syn. nov.</comment></tp:nomenclature-citation></tp:nomenclature-citation-list></tp:nomenclature><tp:treatment-sec sec-type="material" id="SECID0E1YAG"><title>Type.</title><p>Based on <italic><tp:taxon-name><tp:taxon-name-part taxon-name-part-type="genus" reg="Eugenia">Eugenia</tp:taxon-name-part><tp:taxon-name-part taxon-name-part-type="species" reg="prainiana">prainiana</tp:taxon-name-part></tp:taxon-name></italic> King.</p></tp:treatment-sec><tp:treatment-sec sec-type="distribution" id="SECID0ELZAG"><title>Distribution.</title><p>Thailand, Peninsular Malaysia, Borneo.</p></tp:treatment-sec><tp:treatment-sec sec-type="ecology" id="SECID0EQZAG"><title>Ecology.</title><p>In evergreen forest, 900 m alt.</p></tp:treatment-sec><tp:treatment-sec sec-type="notes" id="SECID0EVZAG"><title>Notes.</title><p><xref ref-type="bibr" rid="B4">Chantaranothai and Parnell (1993)</xref> proposed subsp. <tp:taxon-name><tp:taxon-name-part taxon-name-part-type="genus" reg="Eugenia"/><tp:taxon-name-part taxon-name-part-type="species" reg="prainiana"/><tp:taxon-name-part taxon-name-part-type="subspecies" reg="minor">minor</tp:taxon-name-part></tp:taxon-name> for Thai material with a slightly shorter hypanthial cup (3–4 mm long vs 5 mm long for the typical variety), stamens and style. After examination of <italic>Gardner &amp; Chamchumroon ST2467</italic> K [001007729], a second new specimen collected from Trang, Thailand, I found that these characteristics are variable. Therefore, subsp. <tp:taxon-name><tp:taxon-name-part taxon-name-part-type="genus" reg="Eugenia"/><tp:taxon-name-part taxon-name-part-type="species" reg="prainiana"/><tp:taxon-name-part taxon-name-part-type="subspecies" reg="minor">minor</tp:taxon-name-part></tp:taxon-name> is here placed into synonymy of <italic><tp:taxon-name><tp:taxon-name-part taxon-name-part-type="genus" reg="Syzygium">S.</tp:taxon-name-part><tp:taxon-name-part taxon-name-part-type="species" reg="prainianum">prainianum</tp:taxon-name-part></tp:taxon-name></italic>. This species is uncommon in Thailand but widespread in Peninsular Malaysia and Borneo.</p></tp:treatment-sec><tp:treatment-sec sec-type="material" id="SECID0ET2AG"><title>Specimens examined.</title><p>Trang, Yanta Khao, Khao Banthat Wildlife Sanctuary, valley above Sai Rung Waterfall, Camp 2, 800 m alt., 14 Mar. 2006, <italic>Gardner &amp; Chamchumroon ST2467</italic> (K).</p></tp:treatment-sec><ref-list><ref id="B5"><mixed-citation xmlns:xlink="http://www.w3.org/1999/xlink" xlink:type="simple"><person-group><name name-style="western"><surname>Chantaranothai</surname><given-names>P</given-names></name><name name-style="western"><surname>Parnell</surname><given-names>JAN</given-names></name></person-group> (<year>1994</year>) <article-title>A revision of <italic><tp:taxon-name><tp:taxon-name-part taxon-name-part-type="genus">Acmena</tp:taxon-name-part></tp:taxon-name></italic>, <italic><tp:taxon-name><tp:taxon-name-part taxon-name-part-type="genus">Cleistocalyx</tp:taxon-name-part></tp:taxon-name></italic>, <italic><tp:taxon-name><tp:taxon-name-part taxon-name-part-type="genus">Eugenia</tp:taxon-name-part></tp:taxon-name></italic><italic>s.s.</italic> and <italic><tp:taxon-name><tp:taxon-name-part taxon-name-part-type="genus">Syzygium</tp:taxon-name-part></tp:taxon-name></italic> (<tp:taxon-name><tp:taxon-name-part taxon-name-part-type="family">Myrtaceae</tp:taxon-name-part></tp:taxon-name>) in Thailand. Thai Forest Bulletin.</article-title><source>Botany</source><volume>21</volume>: <fpage>1</fpage>–<lpage>123</lpage>.</mixed-citation></ref><ref id="B4"><mixed-citation xmlns:xlink="http://www.w3.org/1999/xlink" xlink:type="simple"><person-group><name name-style="western"><surname>Chantaranothai</surname><given-names>P</given-names></name><name name-style="western"><surname>Parnell</surname><given-names>JAN</given-names></name></person-group> (<year>1993</year>) <article-title>New Taxa and Combinations in <italic><tp:taxon-name><tp:taxon-name-part taxon-name-part-type="genus">Cleistocalyx</tp:taxon-name-part></tp:taxon-name></italic> and <italic><tp:taxon-name><tp:taxon-name-part taxon-name-part-type="genus">Syzygium</tp:taxon-name-part></tp:taxon-name></italic> (<tp:taxon-name><tp:taxon-name-part taxon-name-part-type="family">Myrtaceae</tp:taxon-name-part></tp:taxon-name>) in Thailand.</article-title><source>Kew Bulletin</source><volume>48</volume>(<issue>3</issue>): <fpage>589</fpage>–<lpage>610</lpage>. <ext-link xlink:href="10.2307/4118723" ext-link-type="doi" xlink:type="simple">https://doi.org/10.2307/4118723</ext-link></mixed-citation></ref></ref-list></tp:taxon-treatment>
